# Supplementary material for: Built environment and physical activity in adolescents: Use of the kernel density estimation and the walkability index
Source: PLoS One. 2024 Mar 19;19(3):e0299628. doi: 10.1371/journal.pone.0299628 (PMC10950253; doi:10.1371/journal.pone.0299628)
Supplement: S1 File — (XLS) [file pone.0299628.s006.xls]

## Sheet: Sheet1
CODE	STEPS	LPA_Cont	LPA_Cat	MVPA_Cont	MVPA_Cat	AGE	SEX	BMI	BF	SS	KDE_400	KDE_800	KDE_1200	KDE_1600	Class_Quartile_400	Quartile_1_400	Quartile_2_400	Quartile_3_400	Quartile_4_400	Class_Quartile_800	Quartile_1_800	Quartile_2_800	Quartile_3_800	Quartile_4_800	Class_Quartile_1200	Quartile_1_1200	Quartile_2_1200	Quartile_3_1200	Quartile_4_1200	Class_Quartile_1600	Quartile_1_1600	Quartile_2_1600	Quartile_3_1600	Quartile_4_1600	Res_Density	Com_Density	Conect_Density	Percent_Sidewalks	Percent_Light	Walk_index	Quartile_Walk_index	Quartile_1_Walk_Index	Quartile_2_Walk_Index	Quartile_3_Walk_Index	Quartile_4_Walk_Index
10001	9718.86	203.75	1	83.7143	1	15	1	2	0	0	1.17	1.77	1.9	1.94	3	0	0	1	0	3	0	0	1	0	2	0	1	0	0	1	1	0	0	0	51.6623	4.50637	4.9892	38.9408	85.9813	-1.7973	1	1	0	0	0
10002	11404.1	157.643	1	100.357	1	15	0	0	0	1	0.96	1.52	1.77	1.87	3	0	0	1	0	2	0	1	0	0	2	0	1	0	0	1	1	0	0	0	51.6623	4.50637	4.9892	38.9408	85.9813	-1.7973	1	1	0	0	0
10003	6454.57	152.964	0	52.6429	0	16	1	2	0	0	1.42	1.84	1.93	1.96	3	0	0	1	0	3	0	0	1	0	2	0	1	0	0	1	1	0	0	0	103.753	10.6111	5.42343	79.5455	87.2727	1.02929	3	0	0	1	0
10004	3953.86	114.607	0	28.8214	0	15	0	2	1		0.51	1.53	1.78	1.88	2	0	1	0	0	2	0	1	0	0	2	0	1	0	0	1	1	0	0	0	103.753	10.6111	5.42343	79.5455	87.2727	1.02929	3	0	0	1	0
10005	4722.29	117.393	0	44.75	0	15	1	2	1	1	0.13	1.27	1.65	1.8	1	1	0	0	0	2	0	1	0	0	2	0	1	0	0	1	1	0	0	0	103.753	10.6111	5.42343	79.5455	87.2727	1.02929	3	0	0	1	0
10006	4937.71	127.679	0	30.4643	0	16	1	2	0	1	0.15	1.34	1.69	1.82	1	1	0	0	0	2	0	1	0	0	2	0	1	0	0	1	1	0	0	0	103.753	10.6111	5.42343	79.5455	87.2727	1.02929	3	0	0	1	0
10007	9612.14	185.964	1	81.75	1	15	1	2	0	1		0.68	1.33	1.61						1	1	0	0	0	1	1	0	0	0	1	1	0	0	0	106.17	7.48081	6.0422	74.7967	89.7019	1.14102	3	0	0	1	0
10008	3725.71	115.893	0	20.8929	0	15	1	2	0	2	1.1	1.75	1.88	1.93	3	0	0	1	0	3	0	0	1	0	2	0	1	0	0	1	1	0	0	0	103.753	10.6111	5.42343	79.5455	87.2727	1.02929	3	0	0	1	0
10009	8069.29	146.893	0	50.3214	0	15	1	2	0	1	1.29	1.81	1.91	1.95	3	0	0	1	0	3	0	0	1	0	2	0	1	0	0	1	1	0	0	0	103.753	10.6111	5.42343	79.5455	87.2727	1.02929	3	0	0	1	0
10010	6712.43	136.393	0	54.9286	0	15	1	0	0	1		0.48	1.19	1.52						1	1	0	0	0	1	1	0	0	0	1	1	0	0	0	103.753	10.6111	5.42343	79.5455	87.2727	1.02929	3	0	0	1	0
10011	8011.14	169.25	1	73.3214	1	14	1	2	0	2	0.06	1.16	1.6	1.77	1	1	0	0	0	2	0	1	0	0	2	0	1	0	0	1	1	0	0	0	103.753	10.6111	5.42343	79.5455	87.2727	1.02929	3	0	0	1	0
10012	6691.33	147.333	0	52.6667	0	16	1	2	0	2	0.32	1.44	1.74	1.85	2	0	1	0	0	2	0	1	0	0	2	0	1	0	0	1	1	0	0	0	103.753	10.6111	5.42343	79.5455	87.2727	1.02929	3	0	0	1	0
10013	5912.86	136.464	0	30.25	0	15	1	1	1	1		0.3	1.05	1.43						1	1	0	0	0	1	1	0	0	0	1	1	0	0	0	106.17	7.48081	6.0422	74.7967	89.7019	1.14102	3	0	0	1	0
10014	7746.14	209.179	1	44.5357	0	15	1	2	0	1	0.45	1.49	1.76	1.87	2	0	1	0	0	2	0	1	0	0	2	0	1	0	0	1	1	0	0	0	103.753	10.6111	5.42343	79.5455	87.2727	1.02929	3	0	0	1	0
10015	9370.29	161.036	1	63.9286	1	15	0	2	1	1		0.59	1.27	1.57						1	1	0	0	0	1	1	0	0	0	1	1	0	0	0	106.17	7.48081	6.0422	74.7967	89.7019	1.14102	3	0	0	1	0
10016	6413.57	216.071	1	38.7857	0	16	1	2	1	1		0.48	1.19	1.52						1	1	0	0	0	1	1	0	0	0	1	1	0	0	0	103.753	10.6111	5.42343	79.5455	87.2727	1.02929	3	0	0	1	0
10017	4078.86	132.25	0	33.5714	0	16	0	2	1	1		0.5	1.21	1.53						1	1	0	0	0	1	1	0	0	0	1	1	0	0	0	106.17	7.48081	6.0422	74.7967	89.7019	1.14102	3	0	0	1	0
10018	11222	173.107	1	91.6429	1	16	1	1	1	1	0.03	1.19	1.61	1.78	1	1	0	0	0	2	0	1	0	0	2	0	1	0	0	1	1	0	0	0	106.17	7.48081	6.0422	74.7967	89.7019	1.14102	3	0	0	1	0
10019	5922.43	104.536	0	44.75	0	16	1	2	1	1	0.02	1.12	1.58	1.76	1	1	0	0	0	2	0	1	0	0	2	0	1	0	0	1	1	0	0	0	106.17	7.48081	6.0422	74.7967	89.7019	1.14102	3	0	0	1	0
10020	6719.29	120.679	0	66.5	1	15	0	2	1	2	0.01	1.17	1.61	1.77	1	1	0	0	0	2	0	1	0	0	2	0	1	0	0	1	1	0	0	0	103.753	10.6111	5.42343	79.5455	87.2727	1.02929	3	0	0	1	0
10021	5228.86	135.429	0	44.8571	0	16	1	2	0	2	0.62	1.57	1.8	1.89	2	0	1	0	0	2	0	1	0	0	2	0	1	0	0	1	1	0	0	0	103.753	10.6111	5.42343	79.5455	87.2727	1.02929	3	0	0	1	0
10022	6093.86	122.857	0	46.2857	0	16	0	2	1	1		0.53	1.23	1.54						1	1	0	0	0	1	1	0	0	0	1	1	0	0	0	106.17	7.48081	6.0422	74.7967	89.7019	1.14102	3	0	0	1	0
20002	6547.29	148.679	0	55.7857	0	15	1	2	1	1		0.27	1.42	2.34						1	1	0	0	0	1	1	0	0	0	1	1	0	0	0	29.8355	1.11883	5.96711	0	77.5	-3.67912	1	1	0	0	0
20003	10539.1	242.964	1	85.6786	1	14	1	2	0	1	0.92	2.84	4.3	6.26	3	0	0	1	0	3	0	0	1	0	3	0	0	1	0	3	0	0	1	0	29.3273	0.950421	5.56675	44.9074	57.4074	-3.65585	1	1	0	0	0
20004	5904.86	166.321	1	44.75	0	16	1	2	1	1				0.1																1	1	0	0	0	48.0721	3.13824	4.99265	15.4303	86.6469	-2.74005	1	1	0	0	0
20006	9625.33	162.667	1	78.1667	1	14	1	2	1	2	0.73	2.65	4.23	6.25	2	0	1	0	0	3	0	0	1	0	3	0	0	1	0	3	0	0	1	0	29.3273	0.950421	5.56675	44.9074	57.4074	-3.65585	1	1	0	0	0
20007	9045.43	238.143	1	78.5714	1	15	1	2	1	2			0.27	0.86											1	1	0	0	0	1	1	0	0	0	48.0721	3.13824	4.99265	15.4303	86.6469	-2.74005	1	1	0	0	0
20008	6085.86	151.357	0	56.1786	0	14	0	0	0				0.29	0.89											1	1	0	0	0	1	1	0	0	0	48.0721	3.13824	4.99265	15.4303	86.6469	-2.74005	1	1	0	0	0
20010	10645.7	144.536	0	78.2143	1	16	0	2	1	1	0.99	1.64	2.32	3.47	3	0	0	1	0	2	0	1	0	0	2	0	1	0	0	2	0	1	0	0	107.586	6.6472	6.15482	40.0458	90.1602	-0.0559351	2	0	1	0	0
20011	5838	123.679	0	57.8571	0	15	1	2	1			0.64	1.6	2.47						1	1	0	0	0	2	0	1	0	0	1	1	0	0	0	124.187	5.17444	3.44963	46.6667	88.6111	-1.45353	2	0	1	0	0
20014	4677.43	153.714	0	38.9286	0	15	1	2	1	2	0.01	2.15	3.58	4.55	1	1	0	0	0	3	0	0	1	0	3	0	0	1	0	2	0	1	0	0	30.0973	1.11472	3.34415	41.2698	76.1905	-3.82185	1	1	0	0	0
20015	9826.14	174.357	1	85.8571	1	15	0	2	1	1		0.26	1.28	2.34						1	1	0	0	0	1	1	0	0	0	1	1	0	0	0	29.8355	1.11883	5.96711	0	77.5	-3.67912	1	1	0	0	0
20016	5040	152.893	0	35.2857	0	16	0	2	1		0.44	1.3	2.15	3.49	2	0	1	0	0	2	0	1	0	0	2	0	1	0	0	2	0	1	0	0	107.586	6.6472	6.15482	40.0458	90.1602	-0.0559351	2	0	1	0	0
20017	7959	166.964	1	59.75	0	15	1	2	1	1	0.15	0.72	1.1	2.89	1	1	0	0	0	1	1	0	0	0	1	1	0	0	0	2	0	1	0	0	59.6839	4.56182	6.46258	31.2102	94.2675	-0.582872	2	0	1	0	0
20018	5143.14	133.821	0	42.2857	0	15	1	0	0	1	0	0.59	1.1	2.62	1	1	0	0	0	1	1	0	0	0	1	1	0	0	0	1	1	0	0	0	59.6839	4.56182	6.46258	31.2102	94.2675	-0.582872	2	0	1	0	0
20019	4900.14	140.571	0	35.7857	0	15	1	0	0	1	0.01	0.59	1.1	2.62	1	1	0	0	0	1	1	0	0	0	1	1	0	0	0	1	1	0	0	0	59.6839	4.56182	6.46258	31.2102	94.2675	-0.582872	2	0	1	0	0
20020	9051.14	165.643	1	71.75	1	14	1	2	0	1		0	0.34	1.32						1	1	0	0	0	1	1	0	0	0	1	1	0	0	0	9.75443	1.13095	3.53421	0	76.8116	-5.34413	1	1	0	0	0
20021	5193	127.786	0	27.6786	0	15	0	2	1	1		1.77	4.17	5.79						3	0	0	1	0	3	0	0	1	0	2	0	1	0	0	80.024	3.26185	4.34913	37.5	82.0652	-2.29625	1	1	0	0	0
20022	9011	159.857	1	68.7143	1	15	1	2	0	2	1.06	2.88	4.29	6.24	3	0	0	1	0	3	0	0	1	0	3	0	0	1	0	3	0	0	1	0	79.3886	3.87262	5.80892	15.7182	69.3767	-3.0113	1	1	0	0	0
20023	3951.86	149.393	0	35.5357	0	14	1	2	0	2	2.02	3.26	5.06	6.49	4	0	0	0	1	3	0	0	1	0	3	0	0	1	0	3	0	0	1	0	34.9952	3.24698	6.3737	47.7663	83.1615	-1.13785	2	0	1	0	0
20024	5737.43	208.929	1	71.8929	1	16	1	0	0	1		0.44	1.17	2.44						1	1	0	0	0	1	1	0	0	0	1	1	0	0	0	59.6839	4.56182	6.46258	31.2102	94.2675	-0.582872	2	0	1	0	0
20025	6149.71	164.643	1	36.6429	0	15	1	2	0	0	1.96	3.35	5.03	6.44	4	0	0	0	1	3	0	0	1	0	3	0	0	1	0	3	0	0	1	0	34.9952	3.24698	6.3737	47.7663	83.1615	-1.13785	2	0	1	0	0
20027	8863.29	196.929	1	80.0357	1	15	0	2	1	0	1.32	3.44	4.67	6.33	3	0	0	1	0	3	0	0	1	0	3	0	0	1	0	3	0	0	1	0	34.9952	3.24698	6.3737	47.7663	83.1615	-1.13785	2	0	1	0	0
20028	7823	103.5	0	55.9286	0	15	1	2	1	2		0.49	1.14	2.46						1	1	0	0	0	1	1	0	0	0	1	1	0	0	0	59.6839	4.56182	6.46258	31.2102	94.2675	-0.582872	2	0	1	0	0
20030	4097	121.5	0	29.2857	0	14	1	2	0	1		0.02	1.24	3.22						1	1	0	0	0	1	1	0	0	0	2	0	1	0	0	30.0973	1.11472	3.34415	41.2698	76.1905	-3.82185	1	1	0	0	0
20031	6984.14	168.107	1	51.3214	0	15	1	2	1	0	0.44	1.3	2.15	3.49	2	0	1	0	0	2	0	1	0	0	2	0	1	0	0	2	0	1	0	0	107.586	6.6472	6.15482	40.0458	90.1602	-0.0559351	2	0	1	0	0
20032	5713	150.036	0	39.4643	0	15	0	2	1	1			0.09	0.36											1	1	0	0	0	1	1	0	0	0	9.83303	0.413539	1.56226	0	11.6822	-10.8389	1	1	0	0	0
20033	6840.43	168.893	1	42.0357	0	15	0	2	1	1	1.44	3.5	4.65	6.33	3	0	0	1	0	4	0	0	0	1	3	0	0	1	0	3	0	0	1	0	79.3886	3.87262	5.80892	15.7182	69.3767	-3.0113	1	1	0	0	0
20034	7985	195	1	62	1	14	0	0	0		1.77	3.38	5.1	6.52	4	0	0	0	1	3	0	0	1	0	3	0	0	1	0	3	0	0	1	0	80.024	3.26185	4.34913	37.5	82.0652	-2.29625	1	1	0	0	0
20036	9576.71	160.571	1	72.6071	1	14	1	0	0	1	1.11	3.4	4.77	6.29	3	0	0	1	0	3	0	0	1	0	3	0	0	1	0	3	0	0	1	0	80.024	3.26185	4.34913	37.5	82.0652	-2.29625	1	1	0	0	0
20038	5577.29	146.25	0	28.0714	0	15	1	2	0	1			0.25	1.12											1	1	0	0	0	1	1	0	0	0	9.75443	1.13095	3.53421	0	76.8116	-5.34413	1	1	0	0	0
20039	8031.38	148.125	0	66.4375	1	15	0	2	1	1	0.28	2.18	4.09	6.24	1	1	0	0	0	3	0	0	1	0	3	0	0	1	0	3	0	0	1	0	29.3273	0.950421	5.56675	44.9074	57.4074	-3.65585	1	1	0	0	0
20040	8005.88	159.469	1	54.5625	0	16	0	2	1	1	0.65	1.35	2.11	3.27	2	0	1	0	0	2	0	1	0	0	2	0	1	0	0	2	0	1	0	0	107.586	6.6472	6.15482	40.0458	90.1602	-0.0559351	2	0	1	0	0
20041	4302.5	152.458	0	28.5417	0	16	1	2	1		2.03	3.27	5.07	6.49	4	0	0	0	1	3	0	0	1	0	3	0	0	1	0	3	0	0	1	0	34.9952	3.24698	6.3737	47.7663	83.1615	-1.13785	2	0	1	0	0
20042	8142.75	175.031	1	86.4688	1	15	0	2	1	2	0.59	0.89	1.32	3.02	2	0	1	0	0	2	0	1	0	0	1	1	0	0	0	2	0	1	0	0	34.9952	3.24698	6.3737	47.7663	83.1615	-1.13785	2	0	1	0	0
20043	4898.38	127.781	0	44.4375	0	15	1	0	0	2	1.11	3.09	4.43	6.28	3	0	0	1	0	3	0	0	1	0	3	0	0	1	0	3	0	0	1	0	79.3886	3.87262	5.80892	15.7182	69.3767	-3.0113	1	1	0	0	0
20044	19597.6	198.812	1	188.094	1	15	0	2	1	1	1.18	3.2	4.28	5.32	3	0	0	1	0	3	0	0	1	0	3	0	0	1	0	2	0	1	0	0	121.534	10.7941	6.7963	53.9474	71.3816	0.0678347	2	0	1	0	0
20050	13546	194.607	1	89.5357	1	15	0	2	1	1	1.02	1.69	2.12	3.11	3	0	0	1	0	3	0	0	1	0	2	0	1	0	0	2	0	1	0	0	175.064	8.99118	6.87561	31.7221	84.29	0.563804	3	0	0	1	0
20052	3582.88	83.5625	0	29.5	0	16	0	2	1	0	0.25	0.77	1.18	2.81	1	1	0	0	0	2	0	1	0	0	1	1	0	0	0	2	0	1	0	0	34.9952	3.24698	6.3737	47.7663	83.1615	-1.13785	2	0	1	0	0
20053	14224.8	114.188	0	119.5	1	16	0	2	1	1	0.55	1.81	3.85	6.08	2	0	1	0	0	3	0	0	1	0	3	0	0	1	0	3	0	0	1	0	79.3886	3.87262	5.80892	15.7182	69.3767	-3.0113	1	1	0	0	0
20056	9251.75	187.594	1	95.9062	1	16	0	0	0	1	1.25	3.12	4.41	6.27	3	0	0	1	0	3	0	0	1	0	3	0	0	1	0	3	0	0	1	0	79.3886	3.87262	5.80892	15.7182	69.3767	-3.0113	1	1	0	0	0
30002	7869.57	180.964	1	59.1786	0	15	0	2	1	1	2.43	6.23	10.97	18.05	4	0	0	0	1	4	0	0	0	1	4	0	0	0	1	4	0	0	0	1	239.874	34.7328	6.51241	74.6606	76.9231	4.22472	4	0	0	0	1
30003	5065.4	116.35	0	40	0	16	1	0	0	0	1.16	4.39	9.37	16.88	3	0	0	1	0	4	0	0	0	1	4	0	0	0	1	4	0	0	0	1	123.776	2.96115	5.62619	89.4737	91.866	1.36094	3	0	0	1	0
30004	9372.33	235.292	1	79.25	1	15	0	2	1	0		0.01	0.68	2.79						1	1	0	0	0	1	1	0	0	0	1	1	0	0	0	109.599	1.92278	10.7676	17.5439	90.8772	1.49881	3	0	0	1	0
30006	9887.43	236.643	1	74.8929	1	15	0	2	0	0	1.45	6.72	15.14	24.05	3	0	0	1	0	4	0	0	0	1	4	0	0	0	1	4	0	0	0	1	179.178	5.05374	7.3509	77.9487	78.2051	1.79492	4	0	0	0	1
30007	3886.57	126.179	0	27.6786	0	15	1	2	1	2	0.47	2.19	4.48	11.16	2	0	1	0	0	3	0	0	1	0	3	0	0	1	0	3	0	0	1	0	83.533	2.23749	5.71804	80.0595	88.0952	0.361752	3	0	0	1	0
30008	6296.29	134.071	0	61.5	1	16	1	0	0	1	1.75	6.07	11.7	18.9	4	0	0	0	1	4	0	0	0	1	4	0	0	0	1	4	0	0	0	1	218.643	21.0234	11.2125	86.859	90.7051	6.93136	4	0	0	0	1
30009	6823.86	176.571	1	39	0	15	1	2	0	1			1.37	4.67											1	1	0	0	0	2	0	1	0	0	82.3371	0.932998	6.06449	28.0453	84.9858	-1.61445	2	0	1	0	0
30010	6418.86	117.893	0	61.7857	1	15	1	0	0		0.84	2.83	6.27	11.29	2	0	1	0	0	3	0	0	1	0	3	0	0	1	0	3	0	0	1	0	142.811	5.0109	5.63726	43.8596	89.4737	-0.0473556	2	0	1	0	0
30011	4250.86	130.571	0	38.1071	0	15	0	0	0	1	1.75	6.3	12.36	19.88	4	0	0	0	1	4	0	0	0	1	4	0	0	0	1	4	0	0	0	1	218.643	21.0234	11.2125	86.859	90.7051	6.93136	4	0	0	0	1
30012	9993.29	227.821	1	76.6786	1	15	0	0	0	1	0.86	2.89	6.55	11.82	3	0	0	1	0	3	0	0	1	0	4	0	0	0	1	3	0	0	1	0	113.757	5.77447	5.77447	81.7259	86.2944	0.940498	3	0	0	1	0
30013	7447.71	148.25	0	59	0	15	1	2	1	1	0.55	0.88	0.95	1.59	2	0	1	0	0	2	0	1	0	0	1	1	0	0	0	1	1	0	0	0	64.4453	0.776449	3.88225	0	83.1325	-4.20027	1	1	0	0	0
30014	7037.14	163.071	1	63.6071	1	15	1	1	1	1	0.88	0.97	1.19	2.58	3	0	0	1	0	2	0	1	0	0	1	1	0	0	0	1	1	0	0	0	40.3016	0.955014	6.11209	9.95261	84.8341	-2.66537	1	1	0	0	0
30015	6888	151	0	55.2857	0	15	1	2	0	1	0.08	1.22	2.27	3.57	1	1	0	0	0	2	0	1	0	0	2	0	1	0	0	2	0	1	0	0	70.3555	5.74889	7.66519	70.428	88.716	1.35632	3	0	0	1	0
30016	7110.4	92.05	0	68	1	16	0	0	1	1		0.15	2.22	6.19						1	1	0	0	0	2	0	1	0	0	3	0	0	1	0	82.3371	0.932998	6.06449	28.0453	84.9858	-1.61445	2	0	1	0	0
30018	11355.9	191.893	1	67.3929	1	16	0	2	1	2	1.4	3.74	6.68	11.34	3	0	0	1	0	4	0	0	0	1	4	0	0	0	1	3	0	0	1	0	139.395	5.77801	8.3059	76.1658	91.4508	2.81679	4	0	0	0	1
30021	9124.29	154.679	0	81.3214	1	15	0	2	1	1	0.03	1.19	3.64	6.51	1	1	0	0	0	2	0	1	0	0	3	0	0	1	0	3	0	0	1	0	139.395	5.77801	8.3059	76.1658	91.4508	2.81679	4	0	0	0	1
30022	8329.86	196.214	1	73.3929	1	16	0	0	1	2	1.6	3.56	7.19	12.94	3	0	0	1	0	4	0	0	0	1	4	0	0	0	1	4	0	0	0	1	141.553	1.46687	5.13404	79.7927	86.0104	0.398741	3	0	0	1	0
30023	8026.86	175.143	1	73.3214	1	14	0	2	1	1	0.07	2.03	5.77	11.84	1	1	0	0	0	3	0	0	1	0	3	0	0	1	0	3	0	0	1	0	123.776	2.96115	5.62619	89.4737	91.866	1.36094	3	0	0	1	0
30024	14908.6	135.286	0	136.536	1	15	0	2	1	2	0.43	1.9	4.94	11.4	2	0	1	0	0	3	0	0	1	0	3	0	0	1	0	3	0	0	1	0	83.533	2.23749	5.71804	80.0595	88.0952	0.361752	3	0	0	1	0
30025	8604.86	213.75	1	59.5	0	15	0	2	1	1	0.98	3.39	6.21	10.48	3	0	0	1	0	3	0	0	1	0	3	0	0	1	0	3	0	0	1	0	139.395	5.77801	8.3059	76.1658	91.4508	2.81679	4	0	0	0	1
30026	4447	101.5	0	34.0357	0	15	0	0	0	0	0.25	1.95	5.64	11.99	1	1	0	0	0	3	0	0	1	0	3	0	0	1	0	4	0	0	0	1	83.533	2.23749	5.71804	80.0595	88.0952	0.361752	3	0	0	1	0
30027	12328.6	164.464	1	110.179	1	15	1	2	1	0	0.27	3.27	8.06	15.49	1	1	0	0	0	3	0	0	1	0	4	0	0	0	1	4	0	0	0	1	123.776	2.96115	5.62619	89.4737	91.866	1.36094	3	0	0	1	0
30029	7184.14	172.25	1	38.0714	0	15	1	2	1	1	0.23	1.87	5.49	11.76	1	1	0	0	0	3	0	0	1	0	3	0	0	1	0	3	0	0	1	0	83.533	2.23749	5.71804	80.0595	88.0952	0.361752	3	0	0	1	0
30030	8131.86	171.25	1	67.2143	1	15	1	2	0	1		0.2	1.65	4.13						1	1	0	0	0	2	0	1	0	0	2	0	1	0	0	109.599	1.92278	10.7676	17.5439	90.8772	1.49881	3	0	0	1	0
30033	9643	206.857	1	78.1071	1	15	0	2	1	1	1.65	6.47	12.08	19.48	3	0	0	1	0	4	0	0	0	1	4	0	0	0	1	4	0	0	0	1	305.003	17.3579	3.30626	86.7209	86.9919	2.64469	4	0	0	0	1
30034	9267.57	107.357	0	76.6786	1	16	1	2	0	1		0.6	2.67	5.42						1	1	0	0	0	2	0	1	0	0	2	0	1	0	0	190.223	10.3523	6.47017	65.6463	86.0544	1.9198	4	0	0	0	1
30035	6034	116.357	0	47.3929	0	16	1	2	0	2		0.05	0.43	0.65						1	1	0	0	0	1	1	0	0	0	1	1	0	0	0	98.6275	11.5607	7.22546	44.6886	89.011	0.980766	3	0	0	1	0
30036	14606.4	196.786	1	105.714	1	16	1	2	1	1		0.72	2.32	6.34						1	1	0	0	0	2	0	1	0	0	3	0	0	1	0	96.9223	4.77786	6.48424	12.6761	85.2113	-1.42978	2	0	1	0	0
30037	6119	139.464	0	46.0357	0	15	1	2	0	2	2.99	5.49	9.63	16.43	4	0	0	0	1	4	0	0	0	1	4	0	0	0	1	4	0	0	0	1	251.867	28.9758	7.80118	88.938	88.938	5.9103	4	0	0	0	1
30038	10715.6	138.179	0	86.25	1	15	0	2	1	0	0.38	3.8	8.63	16.01	2	0	1	0	0	4	0	0	0	1	4	0	0	0	1	4	0	0	0	1	123.776	2.96115	5.62619	89.4737	91.866	1.36094	3	0	0	1	0
30039	8447.86	83.9286	0	61.6786	1	15	1	2	1	2	1.83	8.98	19.73	29.74	4	0	0	0	1	4	0	0	0	1	4	0	0	0	1	4	0	0	0	1	481.616	12.9119	5.16478	56.5684	63.2708	2.51012	4	0	0	0	1
30040	6961.86	127.393	0	45.6429	0	15	1	2	0	1		0.45	2.31	4.98						1	1	0	0	0	2	0	1	0	0	2	0	1	0	0	109.599	1.92278	10.7676	17.5439	90.8772	1.49881	3	0	0	1	0
30041	12866.9	120.179	0	125.5	1	16	0	0	0	1	1.71	3.7	6.85	11.82	3	0	0	1	0	4	0	0	0	1	4	0	0	0	1	3	0	0	1	0	141.553	1.46687	5.13404	79.7927	86.0104	0.398741	3	0	0	1	0
30042	8763	170.286	1	69.0714	1	15	0	2	1	1	0.86	2.87	6.2	11.11	3	0	0	1	0	3	0	0	1	0	3	0	0	1	0	3	0	0	1	0	218.643	21.0234	11.2125	86.859	90.7051	6.93136	4	0	0	0	1
30043	10131.4	123.536	0	76.8214	1	15	0	2	1	1	1.99	5.85	9.69	16.03	4	0	0	0	1	4	0	0	0	1	4	0	0	0	1	4	0	0	0	1	305.003	17.3579	3.30626	86.7209	86.9919	2.64469	4	0	0	0	1
30044	8035.14	179.821	1	52.6429	0	15	1	2	1	0	0.56	0.88	1	1.9	2	0	1	0	0	2	0	1	0	0	1	1	0	0	0	1	1	0	0	0	47.5069	3.18228	7.04648	5.26316	93.3014	-1.46978	2	0	1	0	0
30045	9623	198.917	1	56.125	0	15	1	2	0	2	1.42	3.89	6.78	11.49	3	0	0	1	0	4	0	0	0	1	4	0	0	0	1	3	0	0	1	0	139.395	5.77801	8.3059	76.1658	91.4508	2.81679	4	0	0	0	1
30047	5792.43	143.714	0	29.1071	0	15	0	2	1			0.3	0.68	1.72						1	1	0	0	0	1	1	0	0	0	1	1	0	0	0	44.8927	3.22758	2.34733	5.88235	86.9281	-4.62672	1	1	0	0	0
30048	8757.86	139.357	0	61.6071	1	15	1	2	1	1	0.25	2.03	4.16	10.53	1	1	0	0	0	3	0	0	1	0	3	0	0	1	0	3	0	0	1	0	83.533	2.23749	5.71804	80.0595	88.0952	0.361752	3	0	0	1	0
30049	2986.57	91.2857	0	16.7143	0	15	1	2	1	2	0.34	0.8	1.03	2.38	2	0	1	0	0	2	0	1	0	0	1	1	0	0	0	1	1	0	0	0	40.3016	0.955014	6.11209	9.95261	84.8341	-2.66537	1	1	0	0	0
30050	18784.7	202.107	1	179.786	1	15	0	2	1	2	0.41	1.65	3.29	7.03	2	0	1	0	0	2	0	1	0	0	3	0	0	1	0	3	0	0	1	0	193.597	9.59641	5.84129	44.181	89.0086	0.954533	3	0	0	1	0
30051	12443.3	172.893	1	141.464	1	15	0	2	1	2		0.1	0.49	0.7						1	1	0	0	0	1	1	0	0	0	1	1	0	0	0	98.6275	11.5607	7.22546	44.6886	89.011	0.980766	3	0	0	1	0
30052	9550.57	143.071	0	80	1	16	0	1	0	1	0.64	4.5	11.26	20.21	2	0	1	0	0	4	0	0	0	1	4	0	0	0	1	4	0	0	0	1	179.178	5.05374	7.3509	77.9487	78.2051	1.79492	4	0	0	0	1
30053	8514.86	170	1	93.1429	1	15	0	0	0	2	0.25	3.69	8.66	16.2	1	1	0	0	0	4	0	0	0	1	4	0	0	0	1	4	0	0	0	1	123.776	2.96115	5.62619	89.4737	91.866	1.36094	3	0	0	1	0
30054	8030.71	149.679	0	82.7143	1	15	0	2	1	2	0.48	2.19	6.11	12.95	2	0	1	0	0	3	0	0	1	0	3	0	0	1	0	4	0	0	0	1	83.533	2.23749	5.71804	80.0595	88.0952	0.361752	3	0	0	1	0
30056	7649.57	196.036	1	49.6786	0	16	1	2	1	1		0	0.32	0.61						1	1	0	0	0	1	1	0	0	0	1	1	0	0	0	55.0331	1.42678	5.50331	0.37037	81.4815	-3.39231	1	1	0	0	0
30057	9295.29	181.893	1	72.4286	1	16	1	0	0	1		0.07	0.45	0.67						1	1	0	0	0	1	1	0	0	0	1	1	0	0	0	98.6275	11.5607	7.22546	44.6886	89.011	0.980766	3	0	0	1	0
30058	15618.3	214.679	1	130.643	1	16	1	2	1	2	0	0.78	3.06	5.89	1	1	0	0	0	2	0	1	0	0	3	0	0	1	0	3	0	0	1	0	190.223	10.3523	6.47017	65.6463	86.0544	1.9198	4	0	0	0	1
40001	8461.14	130.643	0	61.6786	1	15	1	2	0	1	0.27	1.47	5.08	11.48	1	1	0	0	0	2	0	1	0	0	3	0	0	1	0	3	0	0	1	0	139.517	9.64746	5.19479	85.1064	93.0851	1.75827	4	0	0	0	1
40002	6546.14	147.5	0	49.1429	0	15	1	2	0	1			1.08	3.82											1	1	0	0	0	2	0	1	0	0	67.2949	1.13674	6.13839	31.0811	87.5	-1.43337	2	0	1	0	0
40003	8735.86	119.429	0	68.7857	1	15	1	2	1	0	1.68	10.83	22.11	32.21	3	0	0	1	0	4	0	0	0	1	4	0	0	0	1	4	0	0	0	1	177.455	37.3268	9.79065	59.3103	60	4.0592	4	0	0	0	1
40005	9974.14	108.5	0	69.8571	1	15	1	2	0	1	3.49	8.14	16.15	23.97	4	0	0	0	1	4	0	0	0	1	4	0	0	0	1	4	0	0	0	1	338.188	51.2776	4.88358	48.3755	48.3755	2.8551	4	0	0	0	1
50001	7850.5	133.042	0	46.4167	0	15	0	0	0	1	6.06	15.04	24.61	33.6	4	0	0	0	1	4	0	0	0	1	4	0	0	0	1	4	0	0	0	1	624.713	50.3954	8.55771	31.2024	31.2024	6.08695	4	0	0	0	1
50002	7132	175.536	1	61.1071	1	16	0	2	0	1	3.1	14.15	25.25	34.57	4	0	0	0	1	4	0	0	0	1	4	0	0	0	1	4	0	0	0	1	184.225	6.14082	4.91266	45	45	-2.84026	1	1	0	0	0
50003	7876.5	133.917	0	46.7083	0	15	0	2	1	0	2.55	9.82	21.22	31.36	4	0	0	0	1	4	0	0	0	1	4	0	0	0	1	4	0	0	0	1	3.53257	4.83404	3.97879	43.1579	60	-4.40649	1	1	0	0	0
50004	6918	102.786	0	46.6429	0	15	0	2	1	1	5.14	14.87	25.28	34.36	4	0	0	0	1	4	0	0	0	1	4	0	0	0	1	4	0	0	0	1	10.748	44.6456	8.2677	100	100	6.17849	4	0	0	0	1
50005	7075.71	129.393	0	49.3214	0	16	0	2	1	1		0.89	3.26	5.98						2	0	1	0	0	3	0	0	1	0	3	0	0	1	0	139.395	5.77801	8.3059	76.1658	91.4508	2.81679	4	0	0	0	1
50006	11755.4	218.214	1	99.1429	1	16	0	2	0	0	4.12	16.01	26.91	36.21	4	0	0	0	1	4	0	0	0	1	4	0	0	0	1	4	0	0	0	1	174.897	39.9004	7.98008	58.5551	58.5551	3.07388	4	0	0	0	1
50007	10547	112.5	0	85.8571	1	16	1	2	0	2	3.08	10.02	21.74	32	4	0	0	0	1	4	0	0	0	1	4	0	0	0	1	4	0	0	0	1	481.616	12.9119	5.16478	56.5684	63.2708	2.51012	4	0	0	0	1
50008	8529	168.893	1	61.7143	1	16	1	2	1	0	0.34	4.05	9.67	18.84	2	0	1	0	0	4	0	0	0	1	4	0	0	0	1	4	0	0	0	1	193.04	12.4234	5.73387	59.6535	86.8812	1.53541	4	0	0	0	1
50009	8997.14	114.536	0	64.7143	1	16	1	2	0	1	6.04	16.43	26.54	35.58	4	0	0	0	1	4	0	0	0	1	4	0	0	0	1	4	0	0	0	1	10.748	44.6456	8.2677	100	100	6.17849	4	0	0	0	1
50010	6364.29	117.357	0	52.0357	0	15	1	2	0	2	4.73	12.69	23.38	32.68	4	0	0	0	1	4	0	0	0	1	4	0	0	0	1	4	0	0	0	1	624.713	50.3954	8.55771	31.2024	31.2024	6.08695	4	0	0	0	1
50011	9322.43	91	0	64.9643	1	15	1	2	1	0	2.14	10.87	22.38	32.51	4	0	0	0	1	4	0	0	0	1	4	0	0	0	1	4	0	0	0	1	177.455	37.3268	9.79065	59.3103	60	4.0592	4	0	0	0	1
50012	7642.71	103.107	0	52.7143	0	15	1	2	0	1	3.41	14.68	25.66	34.89	4	0	0	0	1	4	0	0	0	1	4	0	0	0	1	4	0	0	0	1	10.748	44.6456	8.2677	100	100	6.17849	4	0	0	0	1
50013	9283.57	155.607	0	58.3929	0	16	1	2	0	0	3.08	14.16	25.26	34.58	4	0	0	0	1	4	0	0	0	1	4	0	0	0	1	4	0	0	0	1	184.225	6.14082	4.91266	45	45	-2.84026	1	1	0	0	0
50014	6420.29	96.1786	0	44.6786	0	15	1	2	1	1	0.68	3.2	8.15	17.22	2	0	1	0	0	3	0	0	1	0	4	0	0	0	1	4	0	0	0	1	73.1688	2.11064	7.38724	49.5192	67.7885	-1.20541	2	0	1	0	0
50015	9430	122.821	0	81.75	1	15	0	2	1	0	3.88	12.8	21.58	30.52	4	0	0	0	1	4	0	0	0	1	4	0	0	0	1	4	0	0	0	1	172.04	47.7389	5.4044	39.7906	39.7906	0.303169	3	0	0	1	0
50017	8718	178.821	1	56.4643	0	15	0	2	0	0	2.33	9.39	20.75	31.02	4	0	0	0	1	4	0	0	0	1	4	0	0	0	1	4	0	0	0	1	3.53257	4.83404	3.97879	43.1579	60	-4.40649	1	1	0	0	0
50018	11669.6	124.9	0	80.95	1	16	0	2	1	0	5.89	15	24.9	33.91	4	0	0	0	1	4	0	0	0	1	4	0	0	0	1	4	0	0	0	1	624.713	50.3954	8.55771	31.2024	31.2024	6.08695	4	0	0	0	1
50019	8177.43	161.821	0	42.3214	0	16	0	2	1	0	4.47	16.13	26.95	36.21	4	0	0	0	1	4	0	0	0	1	4	0	0	0	1	4	0	0	0	1	174.897	39.9004	7.98008	58.5551	58.5551	3.07388	4	0	0	0	1
50020	12548	218.25	1	119.833	1	15	0	2	1	0	2.46	11.96	21.62	30.28	4	0	0	0	1	4	0	0	0	1	4	0	0	0	1	4	0	0	0	1	293.715	30.4461	7.16378	51.8293	51.8293	2.32476	4	0	0	0	1
50021	9946	164.571	1	65.9643	1	15	0	2	1	0	3.17	13.23	24.46	33.91	4	0	0	0	1	4	0	0	0	1	4	0	0	0	1	4	0	0	0	1	10.748	44.6456	8.2677	100	100	6.17849	4	0	0	0	1
50022	6609.43	107.929	0	52.9286	0	14	0	2	1	0	4.47	16.13	26.95	36.21	4	0	0	0	1	4	0	0	0	1	4	0	0	0	1	4	0	0	0	1	174.897	39.9004	7.98008	58.5551	58.5551	3.07388	4	0	0	0	1
50023	7004.71	86.1071	0	51.5714	0	16	1	2	1	2	5.3	15.04	25.36	34.43	4	0	0	0	1	4	0	0	0	1	4	0	0	0	1	4	0	0	0	1	10.748	44.6456	8.2677	100	100	6.17849	4	0	0	0	1
50024	7649.86	115.357	0	53.7143	0	16	1	2	0	0	4.89	16.21	26.83	36	4	0	0	0	1	4	0	0	0	1	4	0	0	0	1	4	0	0	0	1	174.897	39.9004	7.98008	58.5551	58.5551	3.07388	4	0	0	0	1
50025	7074	106.964	0	51.5357	0	15	1	2	0	1	5.99	15.57	25.47	34.47	4	0	0	0	1	4	0	0	0	1	4	0	0	0	1	4	0	0	0	1	10.748	44.6456	8.2677	100	100	6.17849	4	0	0	0	1
50026	5695.71	125.107	0	41.5357	0	15	1	2	1	1	0.22	1.12	2.68	4.92	1	1	0	0	0	2	0	1	0	0	2	0	1	0	0	2	0	1	0	0	25.2011	2.53278	3.29261	55.2764	89.4472	-2.41094	1	1	0	0	0
50027	10721.4	134.286	0	87.75	1	15	1	2	0	0	6.25	16.65	27.07	36.22	4	0	0	0	1	4	0	0	0	1	4	0	0	0	1	4	0	0	0	1	174.897	39.9004	7.98008	58.5551	58.5551	3.07388	4	0	0	0	1
50028	7852.71	118.857	0	48.7143	0	15	1	2	0	0		0.66	3.42	5.98						1	1	0	0	0	3	0	0	1	0	3	0	0	1	0	29.3273	0.950421	5.56675	44.9074	57.4074	-3.65585	1	1	0	0	0
50029	12105.4	152.286	0	90.1786	1	15	1	2	0	1	3.48	13.16	21.61	30.39	4	0	0	0	1	4	0	0	0	1	4	0	0	0	1	4	0	0	0	1	172.04	47.7389	5.4044	39.7906	39.7906	0.303169	3	0	0	1	0
50030	10896	155.429	0	70.25	1	15	1	2	0	1	4.99	16.16	26.69	35.82	4	0	0	0	1	4	0	0	0	1	4	0	0	0	1	4	0	0	0	1	174.897	39.9004	7.98008	58.5551	58.5551	3.07388	4	0	0	0	1
50031	7517.71	116.571	0	62.5	1	16	1	0	0	0	3.15	13.25	24.47	33.92	4	0	0	0	1	4	0	0	0	1	4	0	0	0	1	4	0	0	0	1	10.748	44.6456	8.2677	100	100	6.17849	4	0	0	0	1
50032	5283	125.179	0	33.8929	0	16	1	2	0	1		0.5	3.58	8.76						1	1	0	0	0	3	0	0	1	0	3	0	0	1	0	82.3371	0.932998	6.06449	28.0453	84.9858	-1.61445	2	0	1	0	0
50033	7690.57	176.929	1	41.8929	0	15	0	2	1	0	2.59	11.89	23.28	33.13	4	0	0	0	1	4	0	0	0	1	4	0	0	0	1	4	0	0	0	1	624.713	50.3954	8.55771	31.2024	31.2024	6.08695	4	0	0	0	1
50035	9194.71	143.536	0	56.6786	0	16	0	2	1	0	0.46	3.55	8.54	17.62	2	0	1	0	0	4	0	0	0	1	4	0	0	0	1	4	0	0	0	1	193.04	12.4234	5.73387	59.6535	86.8812	1.53541	4	0	0	0	1
50036	8118.57	128.179	0	66.5714	1	15	0	0	1	0	3.54	14.74	25.68	34.89	4	0	0	0	1	4	0	0	0	1	4	0	0	0	1	4	0	0	0	1	10.748	44.6456	8.2677	100	100	6.17849	4	0	0	0	1
60001	6687.43	144.321	0	39.5714	0	15	1	2	1	2		0.22	1.45	2.58						1	1	0	0	0	1	1	0	0	0	1	1	0	0	0	59.6839	4.56182	6.46258	31.2102	94.2675	-0.582872	2	0	1	0	0
60003	6875.29	179.821	1	33.1429	0	16	0	2	0	2			0.2	1.4											1	1	0	0	0	1	1	0	0	0	9.58912	0.525431	6.17382	4.10959	39.726	-6.15415	1	1	0	0	0
60004	9745.71	123.964	0	69.2857	1	15	1	1	0	2	0.02	1.26	3.06	5.92	1	1	0	0	0	2	0	1	0	0	3	0	0	1	0	3	0	0	1	0	161.622	19.7729	6.87754	71.2766	94.6809	3.4296	4	0	0	0	1
60005	9917.14	232.179	1	48.5714	0	15	1	2	1	2			0.27	1.74											1	1	0	0	0	1	1	0	0	0	9.58912	0.525431	6.17382	4.10959	39.726	-6.15415	1	1	0	0	0
60006	10506.4	188.321	1	71.5	1	16	1	2	0	2	0.69	1.89	3.41	6.45	2	0	1	0	0	3	0	0	1	0	3	0	0	1	0	3	0	0	1	0	70.3555	5.74889	7.66519	70.428	88.716	1.35632	3	0	0	1	0
60007	11813.3	176.429	1	84.25	1	16	0	2	1	1		0.16	1.11	3.03						1	1	0	0	0	1	1	0	0	0	2	0	1	0	0	67.2949	1.13674	6.13839	31.0811	87.5	-1.43337	2	0	1	0	0
60008	10084.4	186.214	1	63.3571	1	16	1	2	0	0		0.2	1.33	3.33						1	1	0	0	0	1	1	0	0	0	2	0	1	0	0	69.1174	4.90195	4.90195	16.3121	90.7801	-2.1271	1	1	0	0	0
60009	12837.3	217.536	1	95.3929	1	15	1	2	0	2		0.23	1.43	2.53						1	1	0	0	0	1	1	0	0	0	1	1	0	0	0	59.6839	4.56182	6.46258	31.2102	94.2675	-0.582872	2	0	1	0	0
60010	6797.86	193.964	1	43.75	0	16	1	2	0	2	0.08	0.98	1.49	2.02	1	1	0	0	0	2	0	1	0	0	1	1	0	0	0	1	1	0	0	0	9.58912	0.525431	6.17382	4.10959	39.726	-6.15415	1	1	0	0	0
60011	10279.4	192.179	1	93.8571	1	16	0	2	0	0		0.28	1.45	3.34						1	1	0	0	0	1	1	0	0	0	2	0	1	0	0	69.1174	4.90195	4.90195	16.3121	90.7801	-2.1271	1	1	0	0	0
60013	14038.1	233.75	1	80.6786	1	16	1	2	1	0	0.98	1.62	2.19	3.14	3	0	0	1	0	2	0	1	0	0	2	0	1	0	0	2	0	1	0	0	175.064	8.99118	6.87561	31.7221	84.29	0.563804	3	0	0	1	0
60014	4615.29	144.857	0	34.5714	0	16	1	2	1	2	0.04	1.27	2.56	3.4	1	1	0	0	0	2	0	1	0	0	2	0	1	0	0	2	0	1	0	0	76.1451	4.17233	5.63265	21.0959	84.9315	-1.90644	1	1	0	0	0
60016	11650	183.643	1	102.143	1	16	0	2	1	1	1.19	2.38	4.15	9.25	3	0	0	1	0	3	0	0	1	0	3	0	0	1	0	3	0	0	1	0	159.333	21.5829	7.6175	84.0637	85.6574	3.8512	4	0	0	0	1
60018	11044.4	173.821	1	106.679	1	16	0	2	1	1		0.68	1.75	2.67						1	1	0	0	0	2	0	1	0	0	1	1	0	0	0	124.187	5.17444	3.44963	46.6667	88.6111	-1.45353	2	0	1	0	0
60021	11263	146.917	0	77.9167	1	15	0	2	1	0	1.37	4.78	8.06	13.53	3	0	0	1	0	4	0	0	0	1	4	0	0	0	1	4	0	0	0	1	230.503	8.63307	2.58992	83.1461	88.3895	0.700203	3	0	0	1	0
60023	9970.86	120.643	0	73.0714	1	15	0	2	1	2	1.98	4.9	9.94	17.47	4	0	0	0	1	4	0	0	0	1	4	0	0	0	1	4	0	0	0	1	123.776	2.96115	5.62619	89.4737	91.866	1.36094	3	0	0	1	0
60025	7992.33	182.375	1	67.0417	1	15	1	2	1	1		1.24	2.57	3.43						2	0	1	0	0	2	0	1	0	0	2	0	1	0	0	76.1451	4.17233	5.63265	21.0959	84.9315	-1.90644	1	1	0	0	0
60028	12374.9	183.786	1	89.3571	1	16	0	2	0	1		1.82	4.93	10.42						3	0	0	1	0	3	0	0	1	0	3	0	0	1	0	150.871	2.44325	8.55137	70.0405	96.3563	2.89978	4	0	0	0	1
60031	12600.1	154.321	0	92	1	16	0	2	1		0.81	1.38	2.16	3.08	2	0	1	0	0	2	0	1	0	0	2	0	1	0	0	2	0	1	0	0	175.064	8.99118	6.87561	31.7221	84.29	0.563804	3	0	0	1	0
60032	10010.6	184.429	1	80.6786	1	15	0	2	1	1	0.01	1.13	3.07	5.9	1	1	0	0	0	2	0	1	0	0	3	0	0	1	0	3	0	0	1	0	193.597	9.59641	5.84129	44.181	89.0086	0.954533	3	0	0	1	0
60034	11394.6	222.25	1	132.179	1	16	0	2	1	2	0.03	1.43	2.9	5.55	1	1	0	0	0	2	0	1	0	0	2	0	1	0	0	2	0	1	0	0	25.2011	2.53278	3.29261	55.2764	89.4472	-2.41094	1	1	0	0	0
60035	14237.9	163.179	0	120.143	1	16	0	2	1	2	0.08	1.11	1.9	2.85	1	1	0	0	0	2	0	1	0	0	2	0	1	0	0	2	0	1	0	0	124.187	5.17444	3.44963	46.6667	88.6111	-1.45353	2	0	1	0	0
60036	13693.7	174.5	1	118.286	1	16	0	2	1	0	1.33	3.48	4.71	6.34	3	0	0	1	0	3	0	0	1	0	3	0	0	1	0	3	0	0	1	0	34.9952	3.24698	6.3737	47.7663	83.1615	-1.13785	2	0	1	0	0
60040	5759.43	86.0357	0	45.25	0	16	1	2	1		0.6	1.72	2.63	3.99	2	0	1	0	0	3	0	0	1	0	2	0	1	0	0	2	0	1	0	0	132.275	8.68475	7.68267	77.5253	87.6263	2.42343	4	0	0	0	1
60041	8568.57	106.571	0	71.5357	1	16	0	2	1	2		1.4	4.57	10.79						2	0	1	0	0	3	0	0	1	0	3	0	0	1	0	82.3371	0.932998	6.06449	28.0453	84.9858	-1.61445	2	0	1	0	0
60043	7724	177.286	1	47.7857	0	16	1	2	0	1	1.4	1.83	2.27	3.03	3	0	0	1	0	3	0	0	1	0	2	0	1	0	0	2	0	1	0	0	76.1451	4.17233	5.63265	21.0959	84.9315	-1.90644	1	1	0	0	0
60044	8299.33	122.25	0	69.5833	1	16	0	2	1	1		0.87	1.66	2.54						2	0	1	0	0	2	0	1	0	0	1	1	0	0	0	124.187	5.17444	3.44963	46.6667	88.6111	-1.45353	2	0	1	0	0
70001	6584.29	146.286	0	38.8929	0	16	1	2	1	0		0.08	0.99	2.86						1	1	0	0	0	1	1	0	0	0	2	0	1	0	0	67.2949	1.13674	6.13839	31.0811	87.5	-1.43337	2	0	1	0	0
70003	11679.2	170.042	1	77.8333	1	16	0	1	1		3.39	6.24	13.39	21.25	4	0	0	0	1	4	0	0	0	1	4	0	0	0	1	4	0	0	0	1	313.678	14.7214	5.66206	70.3971	73.6462	2.42304	4	0	0	0	1
70004	11154.6	240.929	1	110.571	1	15	0	2	1	1	3.23	12.03	23.15	33.2	4	0	0	0	1	4	0	0	0	1	4	0	0	0	1	4	0	0	0	1	184.225	6.14082	4.91266	45	45	-2.84026	1	1	0	0	0
70005	10230.7	184.208	1	87.2917	1	15	1	1	1	1	0.02	2.12	5.6	11.94	1	1	0	0	0	3	0	0	1	0	3	0	0	1	0	3	0	0	1	0	72.5964	1.47155	3.43361	0	93.9189	-3.61028	1	1	0	0	0
70008	6480	136.5	0	53.6786	0	16	1	2	0	1	2.51	4.19	4.66	5.36	4	0	0	0	1	4	0	0	0	1	3	0	0	1	0	2	0	1	0	0	121.534	10.7941	6.7963	53.9474	71.3816	0.0678347	2	0	1	0	0
70009	10645.9	136.821	0	82.7857	1	16	0	2	1	2	3.58	11.65	22.68	32.79	4	0	0	0	1	4	0	0	0	1	4	0	0	0	1	4	0	0	0	1	240.245	10.5602	7.92018	26.0989	80.7692	1.53419	3	0	0	1	0
70010	7225	91.3214	0	59.7857	0	15	0	2	1	1		0.75	2.13	5.83						1	1	0	0	0	2	0	1	0	0	3	0	0	1	0	83.533	2.23749	5.71804	80.0595	88.0952	0.361752	3	0	0	1	0
70011	7948.86	190.107	1	39.5357	0	16	0	1	1	1		0.55	3.04	8.02						1	1	0	0	0	3	0	0	1	0	3	0	0	1	0	82.3371	0.932998	6.06449	28.0453	84.9858	-1.61445	2	0	1	0	0
70012	5261.57	165.643	1	43.3214	0	15	0	0	1	0		0.41	2.04	4.32						1	1	0	0	0	2	0	1	0	0	2	0	1	0	0	67.2949	1.13674	6.13839	31.0811	87.5	-1.43337	2	0	1	0	0
70013	4393.62	112.531	0	33.0938	0	15	0	1	1	0	1.43	2.43	5.75	13.01	3	0	0	1	0	3	0	0	1	0	3	0	0	1	0	4	0	0	0	1	70.564	5.86288	3.14083	56.3798	78.9317	-2.41088	1	1	0	0	0
70015	5453.57	117.214	0	43.5357	0	16	1	0	0	0	0.67	0.91	1.69	3.68	2	0	1	0	0	2	0	1	0	0	2	0	1	0	0	2	0	1	0	0	40.3016	0.955014	6.11209	9.95261	84.8341	-2.66537	1	1	0	0	0
70016	8622.86	112.607	0	68.5357	1	16	1	2	0	1	1.09	3.57	7.43	12.95	3	0	0	1	0	4	0	0	0	1	4	0	0	0	1	4	0	0	0	1	218.643	21.0234	11.2125	86.859	90.7051	6.93136	4	0	0	0	1
70019	5242.71	101.679	0	36.1071	0	15	1	0	0	1		0.13	2.39	6.55						1	1	0	0	0	2	0	1	0	0	3	0	0	1	0	82.3371	0.932998	6.06449	28.0453	84.9858	-1.61445	2	0	1	0	0
70020	10473.9	175.893	1	99.0714	1	15	0	1	1	1	0.46	2.48	7.55	14.93	2	0	1	0	0	3	0	0	1	0	4	0	0	0	1	4	0	0	0	1	139.517	9.64746	5.19479	85.1064	93.0851	1.75827	4	0	0	0	1
70021	6964.57	161.929	0	44.8214	0	15	1	2	1	0	1.03	1.73	2.21	3.24	3	0	0	1	0	3	0	0	1	0	2	0	1	0	0	2	0	1	0	0	107.586	6.6472	6.15482	40.0458	90.1602	-0.0559351	2	0	1	0	0
70022	5894.29	125.679	0	39.25	0	15	1	0	0	1	0.22	1.82	3.65	9.65	1	1	0	0	0	3	0	0	1	0	3	0	0	1	0	3	0	0	1	0	83.533	2.23749	5.71804	80.0595	88.0952	0.361752	3	0	0	1	0
70025	8837.14	150.036	0	80.3929	1	15	1	0	0	1	0.68	1.39	2.18	3.47	2	0	1	0	0	2	0	1	0	0	2	0	1	0	0	2	0	1	0	0	107.586	6.6472	6.15482	40.0458	90.1602	-0.0559351	2	0	1	0	0
70027	4433.12	155.406	0	46.1562	0	16	1	2	1	1	0.85	1.34	2.01	2.94	2	0	1	0	0	2	0	1	0	0	2	0	1	0	0	2	0	1	0	0	175.064	8.99118	6.87561	31.7221	84.29	0.563804	3	0	0	1	0
70028	9698.71	193.393	1	64.2857	1	16	0	2	1	1		1.11	3.89	9.52						2	0	1	0	0	3	0	0	1	0	3	0	0	1	0	72.5964	1.47155	3.43361	0	93.9189	-3.61028	1	1	0	0	0
70029	5905.38	167.188	1	40.8125	0	15	1	2	1	1	2.81	12.82	24.14	34.02	4	0	0	0	1	4	0	0	0	1	4	0	0	0	1	4	0	0	0	1	402.429	9.81535	6.13459	42.0732	47.561	0.46026	3	0	0	1	0
70030	6383.86	129.893	0	51.0357	0	15	1	2	1	1	0.04	0.93	1.88	2.85	1	1	0	0	0	2	0	1	0	0	2	0	1	0	0	2	0	1	0	0	124.187	5.17444	3.44963	46.6667	88.6111	-1.45353	2	0	1	0	0
70033	6129.5	133.969	0	48.8125	0	15	1	2	0	0	0.02	0.62	0.83	1.35	1	1	0	0	0	1	1	0	0	0	1	1	0	0	0	1	1	0	0	0	9.83303	0.413539	1.56226	0	11.6822	-10.8389	1	1	0	0	0
70034	9023.86	137.214	0	61.4643	1	16	0	2	1	0	0.82	4.4	11.94	19.95	2	0	1	0	0	4	0	0	0	1	4	0	0	0	1	4	0	0	0	1	139.517	9.64746	5.19479	85.1064	93.0851	1.75827	4	0	0	0	1
70035	11820.6	134.036	0	115.429	1	16	0	2	1	2	2.94	12.6	23.89	33.81	4	0	0	0	1	4	0	0	0	1	4	0	0	0	1	4	0	0	0	1	402.429	9.81535	6.13459	42.0732	47.561	0.46026	3	0	0	1	0
70036	11936.3	183.857	1	95.9643	1	15	0	2	1	0		0.11	1.56	4.1						1	1	0	0	0	1	1	0	0	0	2	0	1	0	0	67.2949	1.13674	6.13839	31.0811	87.5	-1.43337	2	0	1	0	0
70037	9390.88	130.719	0	90.5938	1	16	0	2	1	1	0.51	2.76	5.3	8.91	2	0	1	0	0	3	0	0	1	0	3	0	0	1	0	3	0	0	1	0	190.223	10.3523	6.47017	65.6463	86.0544	1.9198	4	0	0	0	1
70038	7745	129.321	0	80.0714	1	15	0	2	1	0	0.01	1.93	5.26	11.85	1	1	0	0	0	3	0	0	1	0	3	0	0	1	0	3	0	0	1	0	170.127	5.42959	4.8263	77.6596	79.4326	0.334942	3	0	0	1	0
70040	9140.29	143.071	0	74	1	15	0	2	1	1		0	0.72	3.25						1	1	0	0	0	1	1	0	0	0	2	0	1	0	0	67.2949	1.13674	6.13839	31.0811	87.5	-1.43337	2	0	1	0	0
70041	10932.6	215.429	1	81.75	1	15	0	2	1	1	1.32	2.86	5.75	12.75	3	0	0	1	0	3	0	0	1	0	3	0	0	1	0	4	0	0	0	1	193.04	12.4234	5.73387	59.6535	86.8812	1.53541	4	0	0	0	1
70042	8075.43	220.643	1	41.5	0	16	1	2	1	2	0.84	1.66	2.05	3.05	2	0	1	0	0	3	0	0	1	0	2	0	1	0	0	2	0	1	0	0	107.586	6.6472	6.15482	40.0458	90.1602	-0.0559351	2	0	1	0	0
70045	8579.86	245.964	1	65.6429	1	15	1	2	1	0	0.25	1.39	2.61	6.08	1	1	0	0	0	2	0	1	0	0	2	0	1	0	0	3	0	0	1	0	70.564	5.86288	3.14083	56.3798	78.9317	-2.41088	1	1	0	0	0
70046	5797.71	152.393	0	36.0714	0	16	1	2	1	0	0.18	1.35	1.84	2.8	1	1	0	0	0	2	0	1	0	0	2	0	1	0	0	2	0	1	0	0	124.187	5.17444	3.44963	46.6667	88.6111	-1.45353	2	0	1	0	0
70048	6128	139.679	0	42.8214	0	15	1	2	0	1	1.06	1.73	2.28	3.28	3	0	0	1	0	3	0	0	1	0	2	0	1	0	0	2	0	1	0	0	107.586	6.6472	6.15482	40.0458	90.1602	-0.0559351	2	0	1	0	0
70050	15226.3	193.167	1	116.25	1	15	1	2	1	1	0.29	2.71	6.53	13.59	2	0	1	0	0	3	0	0	1	0	4	0	0	0	1	4	0	0	0	1	247.08	18.3022	9.1511	86.6667	88.5185	5.6391	4	0	0	0	1
70051	9316	209.321	1	72.1429	1	15	0	2	1	2		0.43	2.97	5.9						1	1	0	0	0	3	0	0	1	0	3	0	0	1	0	91.5616	1.53241	6.89585	25.9414	86.6109	-0.954004	2	0	1	0	0
70053	12052.1	167.786	1	76.8571	1	15	1	0	0	2		0.15	1.14	2.87						1	1	0	0	0	1	1	0	0	0	2	0	1	0	0	67.2949	1.13674	6.13839	31.0811	87.5	-1.43337	2	0	1	0	0
70054	8995	163.333	0	63.8333	1	15	1	2	0	1	0.36	1.46	1.89	2.87	2	0	1	0	0	2	0	1	0	0	2	0	1	0	0	2	0	1	0	0	124.187	5.17444	3.44963	46.6667	88.6111	-1.45353	2	0	1	0	0
70055	7820.14	130	0	58.8571	0	15	0	2	1	0	3.45	8.43	16.43	24.29	4	0	0	0	1	4	0	0	0	1	4	0	0	0	1	4	0	0	0	1	259.953	45.9781	6.18936	12.9252	34.3537	0.190066	3	0	0	1	0
70057	10325.5	165.583	0	113.75	1	16	0	2	1	0		1.77	4.8	10.02						3	0	0	1	0	3	0	0	1	0	3	0	0	1	0	150.871	2.44325	8.55137	70.0405	96.3563	2.89978	4	0	0	0	1
70058	6179.86	183.571	1	31.8571	0	16	1	2	0	1	0.26	2.01	2.71	4.49	1	1	0	0	0	3	0	0	1	0	2	0	1	0	0	2	0	1	0	0	132.275	8.68475	7.68267	77.5253	87.6263	2.42343	4	0	0	0	1
70059	7073.43	151.071	0	36.0714	0	15	1	2	0	1		0.72	3.68	9.21						1	1	0	0	0	3	0	0	1	0	3	0	0	1	0	72.5964	1.47155	3.43361	0	93.9189	-3.61028	1	1	0	0	0
70060	6796.43	174.714	1	38.0357	0	16	1	2	0	2		0.72	3.68	9.21						1	1	0	0	0	3	0	0	1	0	3	0	0	1	0	72.5964	1.47155	3.43361	0	93.9189	-3.61028	1	1	0	0	0
70061	11359.9	186.393	1	59.9286	0	16	1	2	0	1	3.19	10	20.65	30.9	4	0	0	0	1	4	0	0	0	1	4	0	0	0	1	4	0	0	0	1	240.245	10.5602	7.92018	26.0989	80.7692	1.53419	3	0	0	1	0
70062	5706.57	163.5	0	32.8929	0	16	1	0	0	2	0.65	2.21	2.87	4.89	2	0	1	0	0	3	0	0	1	0	2	0	1	0	0	2	0	1	0	0	132.275	8.68475	7.68267	77.5253	87.6263	2.42343	4	0	0	0	1
70063	8285.43	131.143	0	63.25	1	15	1	0	0	1	0.53	1.08	1.93	2.83	2	0	1	0	0	2	0	1	0	0	2	0	1	0	0	2	0	1	0	0	29.8355	1.11883	5.96711	0	77.5	-3.67912	1	1	0	0	0
70065	6636.71	130.75	0	46.6071	0	15	0	0	0	2	0.45	1.76	3.27	6.83	2	0	1	0	0	3	0	0	1	0	3	0	0	1	0	3	0	0	1	0	193.597	9.59641	5.84129	44.181	89.0086	0.954533	3	0	0	1	0
70066	10479.7	173.536	1	91.6429	1	16	0	0	0	1		0.12	1.12	3.02						1	1	0	0	0	1	1	0	0	0	2	0	1	0	0	40.3016	0.955014	6.11209	9.95261	84.8341	-2.66537	1	1	0	0	0
70068	14036.7	180.214	1	103.679	1	15	0	2	1	0	0.97	2.52	6.54	13.38	3	0	0	1	0	3	0	0	1	0	4	0	0	0	1	4	0	0	0	1	159.333	21.5829	7.6175	84.0637	85.6574	3.8512	4	0	0	0	1
70069	10790.1	134.107	0	100.786	1	15	0	0	0	0	2	10.42	20.13	28.78	4	0	0	0	1	4	0	0	0	1	4	0	0	0	1	4	0	0	0	1	378.139	25.0527	7.82896	65.4244	65.4244	4.49264	4	0	0	0	1
70070	8460.86	143.571	0	67.6786	1	15	0	0	1	1	1.22	3.31	4.59	6.31	3	0	0	1	0	3	0	0	1	0	3	0	0	1	0	3	0	0	1	0	34.9952	3.24698	6.3737	47.7663	83.1615	-1.13785	2	0	1	0	0
70071	8194	116.857	0	57.0357	0	15	1	2	0	2		0.54	0.89	2.03						1	1	0	0	0	1	1	0	0	0	1	1	0	0	0	47.5069	3.18228	7.04648	5.26316	93.3014	-1.46978	2	0	1	0	0
70073	12998.3	228.25	1	116.714	1	16	0	0	1			0.03	1.36	3.99						1	1	0	0	0	1	1	0	0	0	2	0	1	0	0	67.2949	1.13674	6.13839	31.0811	87.5	-1.43337	2	0	1	0	0
70074	5113.86	126.857	0	35.0357	0	15	1	2	0	1	0.8	1.57	1.8	2.29	2	0	1	0	0	2	0	1	0	0	2	0	1	0	0	1	1	0	0	0	9.58912	0.525431	6.17382	4.10959	39.726	-6.15415	1	1	0	0	0
70075	8804.67	199.833	1	38.0417	0	16	0	2	1	1	0.51	2.08	4.71	8.25	2	0	1	0	0	3	0	0	1	0	3	0	0	1	0	3	0	0	1	0	190.223	10.3523	6.47017	65.6463	86.0544	1.9198	4	0	0	0	1
70076	13306.3	192.5	1	94.75	1	16	1	2	0	2		0.47	2.46	5.13						1	1	0	0	0	2	0	1	0	0	2	0	1	0	0	109.599	1.92278	10.7676	17.5439	90.8772	1.49881	3	0	0	1	0
70078	10453.2	168.1	1	83.75	1	16	0	2	1	0	0.69	2.22	2.91	5.01	2	0	1	0	0	3	0	0	1	0	2	0	1	0	0	2	0	1	0	0	132.275	8.68475	7.68267	77.5253	87.6263	2.42343	4	0	0	0	1
70079	6901.29	163.321	0	40.3929	0	15	0	2	0		0.03	1.15	1.59	1.76	1	1	0	0	0	2	0	1	0	0	2	0	1	0	0	1	1	0	0	0	106.17	7.48081	6.0422	74.7967	89.7019	1.14102	3	0	0	1	0
70080	7314.29	189.25	1	40	0	15	1	2	0	1		1.97	5.15	10.64						3	0	0	1	0	3	0	0	1	0	3	0	0	1	0	150.871	2.44325	8.55137	70.0405	96.3563	2.89978	4	0	0	0	1
70082	8987.14	161.679	0	60.25	1	16	1	2	0	1	0.7	1.39	2.13	3.3	2	0	1	0	0	2	0	1	0	0	2	0	1	0	0	2	0	1	0	0	107.586	6.6472	6.15482	40.0458	90.1602	-0.0559351	2	0	1	0	0
70084	11331.1	136.893	0	94.1429	1	16	0	2	1	1	1.72	3.79	9.13	16.63	3	0	0	1	0	4	0	0	0	1	4	0	0	0	1	4	0	0	0	1	247.08	18.3022	9.1511	86.6667	88.5185	5.6391	4	0	0	0	1
70085	13000.1	172.857	1	97	1	16	0	0	1	1	2.11	4.75	10.65	18.47	4	0	0	0	1	4	0	0	0	1	4	0	0	0	1	4	0	0	0	1	313.678	14.7214	5.66206	70.3971	73.6462	2.42304	4	0	0	0	1
70086	5724.29	124.75	0	32.0357	0	16	1	2	0	0	0.9	1.62	1.82	2.29	3	0	0	1	0	2	0	1	0	0	2	0	1	0	0	1	1	0	0	0	9.58912	0.525431	6.17382	4.10959	39.726	-6.15415	1	1	0	0	0
70087	8433	165.536	0	74.25	1	15	0	2	0	2		0.43	2.24	4.9						1	1	0	0	0	2	0	1	0	0	2	0	1	0	0	109.599	1.92278	10.7676	17.5439	90.8772	1.49881	3	0	0	1	0
70088	10320	191.214	1	89.8929	1	15	1	0	0	2	0.09	1.66	4.14	7.16	1	1	0	0	0	3	0	0	1	0	3	0	0	1	0	3	0	0	1	0	139.395	5.77801	8.3059	76.1658	91.4508	2.81679	4	0	0	0	1
70089	5589.57	125.357	0	28.75	0	15	1	2	0	1	0.7	1.61	2.22	3.15	2	0	1	0	0	2	0	1	0	0	2	0	1	0	0	2	0	1	0	0	76.1451	4.17233	5.63265	21.0959	84.9315	-1.90644	1	1	0	0	0
70091	4925.29	137.75	0	30.9286	0	15	1	2	0	1	0.01	0.77	1.36	1.62	1	1	0	0	0	2	0	1	0	0	1	1	0	0	0	1	1	0	0	0	51.6623	4.50637	4.9892	38.9408	85.9813	-1.7973	1	1	0	0	0
70092	8557.14	202.536	1	51.8214	0	15	0	2	1	1		0.85	1.43	1.66						2	0	1	0	0	1	1	0	0	0	1	1	0	0	0	106.17	7.48081	6.0422	74.7967	89.7019	1.14102	3	0	0	1	0
70095	4635.57	163.143	0	36.2143	0	16	0	2	1	1	0.1	1.3	2.57	3.41	1	1	0	0	0	2	0	1	0	0	2	0	1	0	0	2	0	1	0	0	76.1451	4.17233	5.63265	21.0959	84.9315	-1.90644	1	1	0	0	0
70096	12491.5	258.583	1	96.125	1	15	0	2	1	1			0.7	3.45											1	1	0	0	0	2	0	1	0	0	82.3371	0.932998	6.06449	28.0453	84.9858	-1.61445	2	0	1	0	0
70098	7836.71	220.393	1	50.3214	0	16	1	2	0	1			0.01	0.26											1	1	0	0	0	1	1	0	0	0	55.0331	1.42678	5.50331	0.37037	81.4815	-3.39231	1	1	0	0	0
70099	8790.71	144.786	0	65.1786	1	15	0	2	0	1		0.15	1.13	2.89						1	1	0	0	0	1	1	0	0	0	2	0	1	0	0	67.2949	1.13674	6.13839	31.0811	87.5	-1.43337	2	0	1	0	0
700102	7411	177.25	1	50.4286	0	16	1	2	1	1		0.82	1.65	2.52						2	0	1	0	0	2	0	1	0	0	1	1	0	0	0	124.187	5.17444	3.44963	46.6667	88.6111	-1.45353	2	0	1	0	0
700104	8470.57	120.464	0	62.8929	1	16	0	2	1	1	0.97	4.87	12.86	20.93	3	0	0	1	0	4	0	0	0	1	4	0	0	0	1	4	0	0	0	1	139.517	9.64746	5.19479	85.1064	93.0851	1.75827	4	0	0	0	1
700105	9714.43	176.429	1	75.3929	1	16	0	2	1	2		0.35	1.84	5.36						1	1	0	0	0	2	0	1	0	0	2	0	1	0	0	96.9223	4.77786	6.48424	12.6761	85.2113	-1.42978	2	0	1	0	0
700106	6437.14	145.464	0	53.7143	0	16	1	2	0	1		0.56	0.79	1.11						1	1	0	0	0	1	1	0	0	0	1	1	0	0	0	98.6275	11.5607	7.22546	44.6886	89.011	0.980766	3	0	0	1	0
700108	10431.6	213.214	1	69.3571	1	16	1	2	0	2			0.18	0.46											1	1	0	0	0	1	1	0	0	0	23.2838	1.17487	5.1267	1.37615	85.3211	-3.66661	1	1	0	0	0
700109	5458.57	121.393	0	31.8214	0	15	1	2	0	1	0.31	1.37	2.55	3.45	2	0	1	0	0	2	0	1	0	0	2	0	1	0	0	2	0	1	0	0	76.1451	4.17233	5.63265	21.0959	84.9315	-1.90644	1	1	0	0	0
700110	8639.71	199.786	1	66.6786	1	15	0	2	1	0		0.04	1.55	4.3						1	1	0	0	0	1	1	0	0	0	2	0	1	0	0	69.1174	4.90195	4.90195	16.3121	90.7801	-2.1271	1	1	0	0	0
700111	7360.29	184.571	1	40.2857	0	15	1	2	1	1			0.14	0.42											1	1	0	0	0	1	1	0	0	0	23.2838	1.17487	5.1267	1.37615	85.3211	-3.66661	1	1	0	0	0
700112	9187.14	197.929	1	45.4286	0	16	1	2	0	1			0.04	0.3											1	1	0	0	0	1	1	0	0	0	23.2838	1.17487	5.1267	1.37615	85.3211	-3.66661	1	1	0	0	0
700115	8886.86	172.107	1	62.1786	1	16	1	2	1	1			0.04	0.3											1	1	0	0	0	1	1	0	0	0	23.2838	1.17487	5.1267	1.37615	85.3211	-3.66661	1	1	0	0	0
700116	5608.57	128.214	0	44.5357	0	15	1	2	0	1		0.09	0.47	0.68						1	1	0	0	0	1	1	0	0	0	1	1	0	0	0	64.4453	0.776449	3.88225	0	83.1325	-4.20027	1	1	0	0	0
700118	6529.14	166.429	0	34.2143	0	16	1	2	1	1		0.2	1.28	3.43						1	1	0	0	0	1	1	0	0	0	2	0	1	0	0	40.3016	0.955014	6.11209	9.95261	84.8341	-2.66537	1	1	0	0	0
700121	3742	150.536	0	32.1786	0	16	1	2	1	2	0.99	1.61	2.04	3.01	3	0	0	1	0	2	0	1	0	0	2	0	1	0	0	2	0	1	0	0	175.064	8.99118	6.87561	31.7221	84.29	0.563804	3	0	0	1	0
700122	10129.9	145.036	0	88.4286	1	15	1	2	0	2	0.23	2.38	6.53	12.71	1	1	0	0	0	3	0	0	1	0	4	0	0	0	1	4	0	0	0	1	76.632	2.64248	6.75301	75.0958	88.5057	0.779015	3	0	0	1	0
700123	4163.43	118.536	0	33.6071	0	16	1	1	1	1	2.57	4.21	4.66	5.37	4	0	0	0	1	4	0	0	0	1	3	0	0	1	0	2	0	1	0	0	121.534	10.7941	6.7963	53.9474	71.3816	0.0678347	2	0	1	0	0
700125	7929.71	116	0	53.75	0	16	1	0	0	1	1.65	4.05	7.02	11.95	3	0	0	1	0	4	0	0	0	1	4	0	0	0	1	4	0	0	0	1	139.395	5.77801	8.3059	76.1658	91.4508	2.81679	4	0	0	0	1
700127	14435.3	119	0	113.042	1	15	0	2	1	1	0.18	2.56	6.45	12.98	1	1	0	0	0	3	0	0	1	0	3	0	0	1	0	4	0	0	0	1	201.899	6.02685	9.04027	5.97015	91.791	1.424	3	0	0	1	0
700131	8447.57	187.893	1	76.5	1	15	1	2	0	1	0.59	2.29	4.2	5.89	2	0	1	0	0	3	0	0	1	0	3	0	0	1	0	3	0	0	1	0	121.534	10.7941	6.7963	53.9474	71.3816	0.0678347	2	0	1	0	0
700132	7490.17	120.625	0	51.4583	0	16	1	2	0	1	1	1.65	2.32	3.48	3	0	0	1	0	2	0	1	0	0	2	0	1	0	0	2	0	1	0	0	107.586	6.6472	6.15482	40.0458	90.1602	-0.0559351	2	0	1	0	0
700133	7959	215.036	1	53.4286	0	15	1	2	0	1	0.03	0.86	2.08	3.41	1	1	0	0	0	2	0	1	0	0	2	0	1	0	0	2	0	1	0	0	69.1174	4.90195	4.90195	16.3121	90.7801	-2.1271	1	1	0	0	0
700138	7254.5	148.542	0	51.5417	0	15	0	0	0	2		0.02	1.28	3.94						1	1	0	0	0	1	1	0	0	0	2	0	1	0	0	67.2949	1.13674	6.13839	31.0811	87.5	-1.43337	2	0	1	0	0
700143	9556.14	170.107	1	92.6786	1	16	0	0	0	1	0.3	1.77	4.97	11.22	2	0	1	0	0	3	0	0	1	0	3	0	0	1	0	3	0	0	1	0	83.533	2.23749	5.71804	80.0595	88.0952	0.361752	3	0	0	1	0
700145	12604.9	183.929	1	96.6786	1	15	0	2	1	1		1.03	3.77	9.04						2	0	1	0	0	3	0	0	1	0	3	0	0	1	0	82.3371	0.932998	6.06449	28.0453	84.9858	-1.61445	2	0	1	0	0
700146	10481.6	205.821	1	73.5714	1	16	0	2	0	0		0	1.43	4.23						1	1	0	0	0	1	1	0	0	0	2	0	1	0	0	69.1174	4.90195	4.90195	16.3121	90.7801	-2.1271	1	1	0	0	0
700147	4639.43	154.714	0	54.25	0	15	1	2	1	2		0.89	4.29	10.06						2	0	1	0	0	3	0	0	1	0	3	0	0	1	0	82.3371	0.932998	6.06449	28.0453	84.9858	-1.61445	2	0	1	0	0
700150	8116.43	172.75	1	55.9286	0	15	1	0	0	1		0.15	1.31	4.42						1	1	0	0	0	1	1	0	0	0	2	0	1	0	0	96.9223	4.77786	6.48424	12.6761	85.2113	-1.42978	2	0	1	0	0
700151	8361.86	179.071	1	55.2143	0	15	1	0	0	0		1.12	2.76	4.61						2	0	1	0	0	2	0	1	0	0	2	0	1	0	0	67.2949	1.13674	6.13839	31.0811	87.5	-1.43337	2	0	1	0	0
700153	4583.43	128.643	0	28.5714	0	15	1	0	0	0		0.18	1.15	3.02						1	1	0	0	0	1	1	0	0	0	2	0	1	0	0	67.2949	1.13674	6.13839	31.0811	87.5	-1.43337	2	0	1	0	0
700154	10393.5	198.958	1	84.5417	1	16	1	0	0	2	0.07	1.39	4	7.77	1	1	0	0	0	2	0	1	0	0	3	0	0	1	0	3	0	0	1	0	241.169	14.2985	6.67265	62.8458	90.5138	3.08148	4	0	0	0	1
700156	9162.71	176.893	1	74.0357	1	16	1	0	0	1	1.19	3.61	6.68	11.55	3	0	0	1	0	4	0	0	0	1	4	0	0	0	1	3	0	0	1	0	241.169	14.2985	6.67265	62.8458	90.5138	3.08148	4	0	0	0	1
700157	5196	118.75	0	40.4286	0	16	1	0	0	1	1.21	2.36	4.08	9.11	3	0	0	1	0	3	0	0	1	0	3	0	0	1	0	3	0	0	1	0	70.564	5.86288	3.14083	56.3798	78.9317	-2.41088	1	1	0	0	0
700158	11826.1	210.964	1	91.5357	1	16	0	2	1	2			0.21	0.49											1	1	0	0	0	1	1	0	0	0	55.0331	1.42678	5.50331	0.37037	81.4815	-3.39231	1	1	0	0	0
700159	7318.6	166.95	1	24.2	0	16	1	0	0	1		0.32	1.05	1.42						1	1	0	0	0	1	1	0	0	0	1	1	0	0	0	51.6623	4.50637	4.9892	38.9408	85.9813	-1.7973	1	1	0	0	0
700160	7027.71	199.5	1	61.6429	1	15	1	2	0	2		0.22	1.45	2.58						1	1	0	0	0	1	1	0	0	0	1	1	0	0	0	59.6839	4.56182	6.46258	31.2102	94.2675	-0.582872	2	0	1	0	0
700162	9297.86	155.107	1	74.5714	1	16	1	2	1	1		1.17	4.49	10.64						2	0	1	0	0	3	0	0	1	0	3	0	0	1	0	82.3371	0.932998	6.06449	28.0453	84.9858	-1.61445	2	0	1	0	0
700163	11083.3	194	1	71.1429	1	15	0	2	1	1		0.68	3.14	8.14						1	1	0	0	0	3	0	0	1	0	3	0	0	1	0	82.3371	0.932998	6.06449	28.0453	84.9858	-1.61445	2	0	1	0	0
700164	5338.43	82.25	0	35.5714	0	15	1	1	1	1	0.25	0.93	2.2	3.37	1	1	0	0	0	2	0	1	0	0	2	0	1	0	0	2	0	1	0	0	132.275	8.68475	7.68267	77.5253	87.6263	2.42343	4	0	0	0	1
700165	13374.9	186.786	1	105.25	1	16	1	0	0	1	0.19	4.28	10.78	18.52	1	1	0	0	0	4	0	0	0	1	4	0	0	0	1	4	0	0	0	1	187.09	12.3756	4.36785	59.9222	82.4903	0.395992	3	0	0	1	0
700166	6698.29	169.143	1	48.7857	0	16	1	2	1	1	0.14	0.93	1.94	3.09	1	1	0	0	0	2	0	1	0	0	2	0	1	0	0	2	0	1	0	0	124.187	5.17444	3.44963	46.6667	88.6111	-1.45353	2	0	1	0	0
700168	4089.71	105.929	0	20.7857	0	16	1	2	0	1	0.52	1.8	3.42	7.53	2	0	1	0	0	3	0	0	1	0	3	0	0	1	0	3	0	0	1	0	193.597	9.59641	5.84129	44.181	89.0086	0.954533	3	0	0	1	0
700172	7772.57	145.607	0	46.4286	0	16	1	2	0	1	0.05	1.37	3.29	7.76	1	1	0	0	0	2	0	1	0	0	3	0	0	1	0	3	0	0	1	0	241.984	7.90797	12.6528	52.2876	92.1569	5.76589	4	0	0	0	1
700173	9028.71	117.429	0	67.0714	1	16	0	2	1	2	0.56	2.92	5.47	9.17	2	0	1	0	0	3	0	0	1	0	3	0	0	1	0	3	0	0	1	0	190.223	10.3523	6.47017	65.6463	86.0544	1.9198	4	0	0	0	1
700176	8923.2	151.6	0	76.15	1	16	1	2	0	0	1.66	6.25	11.05	17.96	3	0	0	1	0	4	0	0	0	1	4	0	0	0	1	4	0	0	0	1	305.003	17.3579	3.30626	86.7209	86.9919	2.64469	4	0	0	0	1
700177	11733.5	189.25	1	90.25	1	15	0	2	1	1		0.12	0.5	0.7						1	1	0	0	0	1	1	0	0	0	1	1	0	0	0	64.4453	0.776449	3.88225	0	83.1325	-4.20027	1	1	0	0	0
700179	9063.14	209.286	1	103.5	1	16	1	2	0	1		0.41	0.73	1.67						1	1	0	0	0	1	1	0	0	0	1	1	0	0	0	47.5069	3.18228	7.04648	5.26316	93.3014	-1.46978	2	0	1	0	0
700180	8523.2	167	1	74.05	1	15	1	0	0	2			0.14	0.42											1	1	0	0	0	1	1	0	0	0	44.8927	3.22758	2.34733	5.88235	86.9281	-4.62672	1	1	0	0	0
700181	12136.3	127.464	1	92.0357	1	16	1	2	0	2	0.57	1.77	3.81	7.42	2	0	1	0	0	3	0	0	1	0	3	0	0	1	0	3	0	0	1	0	70.3555	5.74889	7.66519	70.428	88.716	1.35632	3	0	0	1	0
